# Supplementary material for: Curcumin and Metformin Infinite Coordination Polymer Nanoparticles for Combined Therapy of Diabetic Mice via Intraperitoneal Injections
Source: J Funct Biomater. 2024 Dec 21;15(12):388. doi: 10.3390/jfb15120388 (PMC11677912; doi:10.3390/jfb15120388)
Supplement: Supplementary file 1 [file jfb-15-00388-s001.zip]

Archive with 1 entries (1 files):
- jfb-3331688-supplementary.pdf
